# Supplementary material for: Comparison of Postoperative Nausea and Vomiting Between Sedation with Remimazolam and Dexmedetomidine in Transcatheter Aortic Valve Replacement Patients: A Single-Center Retrospective Observational Study
Source: J Clin Med. 2025 Mar 5;14(5):1759. doi: 10.3390/jcm14051759 (PMC11900386; doi:10.3390/jcm14051759)
Supplement: Supplementary file 1 [file jcm-14-01759-s001.zip]

Archive with 1 entries (1 files):
- jcm-3486609-supplementary.pdf
